# Supplementary material for: Filamentous ascomycete genomes provide insights into Copia retrotransposon diversity in fungi
Source: BMC Genomics. 2017 May 25;18:410. doi: 10.1186/s12864-017-3795-2 (PMC5445492; doi:10.1186/s12864-017-3795-2)
Supplement: Supplementary file 1 — Copy number and genomic proportions of the clades and families of Copia retrotransposons detected in Pezizomycotina genomes. (XLSX 27 kb) [file 12864_2017_3795_MOESM1_ESM.xlsx]

## Sheet: Fungal Copia retrotransposons
Class name	Order	Species	Clade	Family	Number	Genomic proportion (%)
					of copies	by clade	by family
Dothideomycetes	Pleosporales	Pyrenophora tritici-repentis	FunCo1	CoPytri2	20	2	0.5
				CoPytri3	19		0.47
				CoPytri6	6		0.15
				CoPytri7	6		0.161301
				CoPytri8	5		0.113194
				CoPytri9	5		0.089185
				CoPytri10	5		0.15883
				CoPytri11	3		0.0943012
				CoPytri13	2		0.113149
				CoPytri14	2		0.12318
				CoPytri15	2		0.0309906
			FunCo2	CoPytri1	29	0.8	0.65
				CoPytri12	3		0.15
			FunCo5	CoPytri4	10	0.37	0.195513
				CoPytri5	8		0.172984
			GalEa	Pytri1	30	1.57	0.576203
				Pytri2	19		0.406084
				Pytri3	10		0.172263
				Pytri4	9		0.233295
				Pytri5	8		0.18152
	incertae sedis	Cenococcum geophilum	FunCo1	CoCegeo2	78	1.61	0.661317
				CoCegeo3	44		0.239291
				CoCegeo4	24		0.321064
				CoCegeo6	29		0.300258
				CoCegeo13	9		0.0857851
			FunCo5	CoCegeo5	22	0.161526	0.161526
			FunCo7	CoCegeo7	15	0.155666	0.155666
			GalEa	Cegeo1	559	10.4	4.86258
				Cegeo2	479		3.624
				Cegeo3	68		0.677992
				Cegeo4	23		0.208185
				Cegeo5	22		0.303707
				Cegeo6	18		0.106214
				Cegeo7	10		0.0458224
				Cegeo8	10		0.0971187
				Cegeo9	15		0.054329
				Cegeo10	8		0.0632996
				Cegeo11	17		0.127241
				Cegeo12	6		0.09162
				Cegeo13	4		0.0765734
				Cegeo14	3		0.0356167
				Cegeo15	2		0.00525094
				Cegeo16	2		0.0158936
			FunCo11	CoCegeo11	20	0.135294	0.135294
			-	CoCegeo1	81	-	0.762908
			-	CoCegeo8	19	-	0.0863274
			-	CoCegeo9	13	-	0.1394
			-	CoCegeo12	9	-	0.0719605
			-	CoCegeo14	8	-	0.125191
			-	CoCegeo15	3	-	0.0955154
			-	CoCegeo17	2	-	0.00846548
Eurotiomycetes	Eurotiales	Neosartorya fischeri	FunCo1	orphan	2	0.0572259	0.0572259
			FunCo6	CoNeofi2	2	0.09	0.0563288
				orphan	2		0.0365634
			FunCo7	CoNeofi1	4	0.123677	0.123677
			GalEa	Neofi1	1	0.03	0.03
			-	orphan	1	-	0.0714095
	Eurotiales	Talaromyces aculeatus	FunCo1	CoTalac1	2	0.14	0.044996
				orphan	2		0.0914408
			FunCo4	orphan	2	0.102605	0.0166971
			GalEa	Talac1	3	0.46	0.0780655
				Talac2	2		0.099568
				Talac3	2		0.0395519
				Talac4	2		0.0411833
				orphan	3		0.205374
			-	orphan	1	-	0.0493239
	Eurotiales	Talaromyces marneffei	FunCo1	CoTalma1	19	0.88	0.59818
				CoTalma2	3		0.0471131
				CoTalma3	3		0.0361788
				CoTalma5	3		0.138864
				orphan	1		0.0550065
			FunCo4	CoTalma4	3	0.102605	0.102605
			GalEa	Talma1	12	0.44	0.322533
				Talma2	6		0.078282
				orphan	1		0.0356621
	Eurotiales	Talaromyces stipitatus	FunCo1	CoTasti1	10	1.1	0.325427
				CoTasti2	8		0.402506
				CoTasti4	5		0.116863
				CoTasti5	4		0.156504
				CoTasti7	2		0.0513767
				orphan	1		0.0451501
			FunCo4	CoTasti6	4	0.107576	0.107576
			FunCo6	CoTasti8	2	0.11	0.0654076
				orphan	1		0.0410616
			GalEa	Tasti1	8	1.27	0.332054
				Tasti2	7		0.162203
				Tasti3	6		0.120691
				Tasti4	5		0.223576
				Tasti5	5		0.192658
				Tasti6	5		0.182769
				Tasti7	2		0.0583571
				orphan	2
			-	orphan	1	-	0.04
			-	CoTasti3	6	-	0.153301
Leotiomycetes	Erysiphales	Erysiphe pisi	FunCo1	CoErypi1	3	0.11	0.0494522
				CoErypi4	2		0.0649048
			GalEa	Erypi1	2	0.48	0.0585941
				Erypi2	2		0.0485713
				orphan	9		0.371538
			FunCo24	CoErypi3	2	0.04	0.04
			FunCo26	CoErypi2	2	0.04	0.0428115
			-	orphan	30	-	0.88886
	Helotiales	Botryotinia cinerea	FunCo1	CoBoci1	2	0.02	0.0240841
			GalEa	Boci1	3	0.1	0.1
	Helotiales	Chalara longipes	GalEa	Chalo1	4	0.13	0.13
			FunCo10	orphan	1	0.0928362	0.0928362
			-	CoChalo1	6	-	0.218135
			-	orphan	1	-	0.0353385
	Helotiales	Meliniomyces bicolor	FunCo1	CoMelbi2	8	0.707214	0.707214
			GalEa	Melbi1	153	5.62	5.59844
				Melbi2	3		0.0252959
			FunCo10	orphan	1	0.106118	0.106118
			-	CoMelbi1	13	-	0.171638
			-	CoMelbi3	7	-	0.07166
	Helotiales	Meliniomyces variabilis	FunCo1	CoMelva1	11	0.338456	0.338456
			FunCo2	CoMelva2	6	0.335989	0.335989
			FunCo7	CoMelva3	2	0.0959956	0.0959956
			GalEa	orphan	3	0.15	0.15
			FunCo10	orphan	1	0.02	0.02
			-	orphan	1	-	0.01
	Helotiales	Sclerotinia sclerotiorum	FunCo1	CoScle1	10	0.413102	0.413102
			FunCo2	CoScle2	5	0.4	0.132092
				CoScle3	2		0.0420843
				orphan	1		0.222096
			GalEa	Scle1	1	0.1	0.1
	incertae sedis	Oidiodendron maius	FunCo1	CoOima2	14	0.257641	0.257641
			FunCo2	CoOima6	2	0.12	0.12124
			GalEa	Oima1	8	0.25	0.175047
				Oima2	3		0.075789
			FunCo10	CoOima4	4	0.11	0.0775725
				orphan	1		0.0303492
			FunCo11	CoOima3	8	0.156549	0.156549
			-	CoOima1	17	-	0.59263
			-	CoOima5	4	-	0.0495129
			-	CoOima7	2	-	0.0393958
			-	orphan	1	-	0.0556495
Sordariomycetes	Glomerellales	Colletotrichum graminicola	FunCo3	CoCogra1	30	0.567612	0.567612
			FunCo7	CoCogra2	2	0.189969	0.189969
			GalEa	Cogra1	10	2.52	1.19309
				Cogra2	4		0.735341
				Cogra3	4		0.488807
				orphan	1		0.101148
			-	CoCogra3	2	-	0.178486
			-	orphan	1	-	0.0144444
	Glomerellales	Colletotrichum fiorinae	-	CoCoac1	1	0.01	0.0144444
	Glomerellales	Verticillium albo-atrum	FunCo1	CoVeraa1	2	0.06	0.0395054
				orphan	1		0.0175705
	Glomerellales	Verticillium dahliae	FunCo1	CoVerda1	22	0.5	0.461765
				CoVerda2	2		0.0381691
			GalEa	Verda1	1	0.2	0.2
	Hypocreales	Beauveria bassiana	GalEa	Beaba1	1	0.06	0.06
			-	CoBeaba1	1	-	0.02
	Hypocreales	Cordyceps militaris	GalEa	Cormi1	13	1.51	1.51
			-	CoComi1	3	-	0.29
	Hypocreales	Metarhizium robertsii	-	orphan	3	-	0.14
	Magnaporthales	Gaeumannomyces graminis	FunCo1	CoGagra1	5	1.05073	1.05073
			FunCo3	CoGagra2	2	0.124407	0.124407
	Magnaporthales	Magnaporthe oryzae	FunCo3	CoMagor1	30	2.37572	2.37572
	Magnaporthales	Magnaporthe poae	FunCo3	CoMagpo1	2	0.070713	0.070713
	Sordariales	Chaetomium globosum	FunCo1	CoChaglo1	4	0.18	0.0832059
				CoChaglo4	2		0.053811
				orphan	1		0.0431967
			FunCo6	CoChaglo2	4	0.1	0.0665177
				CoChaglo3	2		0.0383381
			GalEa	Chaglo1	5	0.13	0.13
	Xylariales	Hypoxylon sp. CO27-5	GalEa	Hypo1	1	0.03	0.03
		Hypoxylon sp. EC38	FunCo21	CoHypo1	1	0.03	0.03
