# Supplementary material for: Filamentous ascomycete genomes provide insights into Copia retrotransposon diversity in fungi
Source: BMC Genomics. 2017 May 25;18:410. doi: 10.1186/s12864-017-3795-2 (PMC5445492; doi:10.1186/s12864-017-3795-2)
Supplement: Supplementary file 3 — Distribution of GalEa retrotransposons among fungi according to type of data analyzed. Classification was redrawn from MycoCosm. The 30 assembled genomes analyzed in this study are highlights in green and assembled genomes apparently devoid of GalEa elements in red. Species in which the presence of GalEa elements was revealed by BLAST searches on partial genomic or transcriptomic data are indicated in orange with the accession number of the best hit. (XLSX 38 kb) [file 12864_2017_3795_MOESM3_ESM.xlsx]

## Sheet: Supdata 1
Subphylum name	Class name	Order name	Galea detected using tBlastn on sequenced public genome available on MycoCosm database	reference or
			GalEa detected on NCBI databases	accession number
			No GalEa detected in sequenced genome
Pezizomycotina	Dothideomycetes	Botryosphaeriales	Aplosporella prunicola CBS 121.167 v1.0
			Botryosphaeria dothidea
			Diplodia seriata
			Macrophomina phaseolina MS6
			Neofusicoccum parvum UCRNP2
			Saccharata proteae CBS 121410 v1.0
Pezizomycotina	Dothideomycetes	Capnodiales	Baudoinia compniacensis UAMH 10762 (4089826) v1.0
			Cercospora zeae-maydis v1.0
			Cladosporium fulvum v1.0
			Dissoconium aciculare v1.0
			Dothistroma septosporum
			Mycosphaerella fijiensis
			Mycosphaerella graminicola
			Polychaeton citri v1.0
			Pseudovirgaria hyperparasitica CBS 121739 v1.0
			Septoria musiva
			Septoria populicola v1.0
			Teratosphaeria nubilosa CBS 116005 v1.0
			Zasmidium cellare
			Zymoseptoria ardabiliae STIR04_1.1.1
			Zymoseptoria pseudotritici STIR04_2.2.1
Pezizomycotina	Dothideomycetes	Dothideales	Aureobasidium pullulans
			Biatriospora mackinnonii	JGVQ01000220.1
			Hortaea acidophila
Pezizomycotina	Dothideomycetes	Hysteriales	Hysterium pulicare
			Rhytidhysteron rufulum
Pezizomycotina	Dothideomycetes	Mytilinidiales	Mytilinidion resinicola CBS 304.34 v1.0
			Lophium mytilinum CBS 269.34 Standard Draft
Pezizomycotina	Dothideomycetes	Myriangiales	Elsinoë ampelina
Pezizomycotina	Dothideomycetes	Patellariales	Patellaria atrata v1.0
Pezizomycotina	Dothideomycetes	Pleosporales	Aaosphaeria arxii CBS 175.79 v1.0
			Alternaria alternata SRC1lrK2f v1.0	Zeiner CA, Purvine SO, Zink EM, Pasa-Tolic L, Chaput DL, Haridas S, et al. Comparative Analysis of Secretome Profiles of Manganese(II)-Oxidizing Ascomycete Fungi.PLoS One. 2016 Jul 19;11(7):e0157844. doi: 10.1371/journal.pone.0157844. eCollection 2016.
			Alternaria brassicicola
			Beverwykella pulmonaria	BCHH01000004
			Byssothecium circinans
			Cochliobolus carbonum
			Cochliobolus heterostrophus
			Cochliobolus lunatus
			Cochliobolus miyabeanus
			Cochliobolus sativus ND90Pr v1.0
			Cochliobolus victoriae
			Corynespora cassicola Philippines Standard Draft
			Cucurbitaria berberidis CBS 394.84 v1.0
			Curvularia lunata	JFHG01002095.1
			Curvularia papendorfii	JXCC01000311.1
			Delitschia confertaspora ATCC 74209 Standard Draft
			Didymella exigua
			Didymella zeae-maydis
			Dothidotthia symphoricarpi v1.0
			Karstenula rhodostoma CBS 690.94 v1.0
			Helminthosporium solan	AWWW01002152.1
			Leptosphaeria biglobosa Thlaspii	FO905768.1
			Leptosphaeria maculans
			Lineolata rhizophorae
			Lophiostoma macrostomum v1.0
			Lophiotrema nucula
			Macroventuria anomochaeta CBS 525.71 v1.0
			Melanomma pulvis-pyrius v1.0
			Paraconiothyrium sporulosum AP3s5-JAC2a v1.0
			Pyrenochaeta sp. DS3sAY3a v1.0	Zeiner CA, Purvine SO, Zink EM, Pasa-Tolic L, Chaput DL, Haridas S, et al; Comparative Analysis of Secretome Profiles of Manganese(II)-Oxidizing Ascomycete Fungi. PLoS One. 2016 Jul 19;11(7):e0157844. doi: 10.1371/journal.pone.0157844. eCollection 2016.
			Pyrenochaeta lycopersici	ASRS01000141.1
			Pyrenophora seminiperda	ATLS01000300.1
			Pyrenophora teres	Ellwood SR, Liu Z, Syme RA, Lai Z, Hane JK, Keiper F, Moffat CS, Oliver RP, Friesen TL. A first genome assembly of the barley fungal pathogen Pyrenophora teres f. teres. Genome Biol. 2010;11(11):R109. doi: 10.1186/gb-2010-11-11-r109. Epub 2010 Nov 10.
			Pyrenophora tritici-repentis	Manning VA, Pandelova I, Dhillon B, Wilhelm LJ, Goodwin SB, Berlin AM, et al. Comparative genomics of a plant-pathogenic fungus, Pyrenophora tritici-repentis, reveals transduplication and the impact of repeat elements on pathogenicity and population divergence. G3 (Bethesda). 2013 Jan;3(1):41-63. doi: 10.1534/g3.112.004044. Epub 2013 Jan 1.
			Setosphaeria turcica
			Stagonospora (Phaeosphaeria) nodorum
			Stemphylium lycopersici	LGLR01000215.1
			Trichodelitschia bisporula CBS 262.69 v1.0
			Westerdykella ornata CBS 379.55 Standard Draft
Pezizomycotina	Dothideomycetes	incertae sedis	Acidomyces richmondensis BFW
			Cenococcum geophilum 1.58 v1.0	Peter M, Kohler A, Ohm RA, Kuo A, Krutzmann J, Morin E, et al. Ectomycorrhizal ecology is imprinted in the genome of the dominant symbiotic fungus Cenococcum geophilum. Nat Commun. 2016 Sep 7;7:12662. doi: 10.1038/ncomms12662.
			Eremomyces bilateralis CBS 781.70 v1.0
			Glonium stellatum CBS 207.34 v1.0
			Lepidopterella palustris v1.0
			Microthyrium microscopicum CBS 115976 v1.0
			Phyllosticta citriasiana v1.0
			Rhizodiscina lignyota CBS 133067 v1.0
			Trematosphaeria pertusa CBS 122368 v1.0
			Trypethelium eluteriae v1.0
			Venturia pyrina	Cooke IR, Jones D, Bowen JK, Deng C, Faou P, Hall NE,et al. Proteogenomic analysis of the Venturia pirina (Pear Scab Fungus) secretome reveals potential effectors. J Proteome Res. 2014 Aug 1;13(8):3635-44. doi: 10.1021/pr500176c. Epub 2014 Jul 9.
			Verruconis gallopava
Pezizomycotina	Eurotiomycetes	Coryneliales	Caliciopsis orientalis
Pezizomycotina	Eurotiomycetes	Chaetothyriales	Capronia coronata CBS 617.96
			Capronia epimyces CBS 606.96
			Capronia semiimmersa CBS27337
			Cladophialophora bantiana CBS 173.52
			Cladophialophora carrionii CBS 160.54
			Cladophialophora immunda CBS83496
			Cladophialophora psammophila CBS 110553
			Cladophialophora yegresi
			Coniosporium apollinis CBS 100218
			Cyphellophora europaea
			Exophiala aquamarina
			Exophiala mesophila CBS40295
			Exophiala oligosperma CBS72588
			Exophiala sideris CBS121828
			Exophiala spinifera CBS89968
			Exophiala xenobiotica
			Fonsecaea multimorphosa CBS 102226
			Fonsecaea pedrosoi CBS 271.37
			Phaeomoniella chlamydospora
			Wangiella (Exophilia) dermatitidis
Pezizomycotina	Eurotiomycetes	Eurotiales	Aspergillus (=Neosartorya) fischeri	Arnaud MB, Cerqueira GC, Inglis DO, Skrzypek MS, Binkley J, Chibucos MC, eet al. The Aspergillus Genome Database (AspGD): recent developments in comprehensive multispecies curation, comparative genomics and community resources. Nucleic Acids Res. 2012 Jan;40(Database issue):D653-9. doi: 10.1093/nar/gkr875. Epub 2011 Nov 12.
			Aspergillus aculeatus
			Aspergillus campestris
			Aspergillus carbonarius
			Aspergillus clavatus
			Aspergillus flavus
			Aspergillus fumigatus
			Aspergillus glaucus
			Aspergillus kawachii
			Aspergillus luchuensis CBS 106.47 v1.0
			Aspergillus nidulans
			Aspergillus niger ATCC 1015 v4.0	Andersen MR, Salazar MP, Schaap PJ, van de Vondervoort PJ, Culley D, Thykaer J,et al. Comparative genomics of citric-acid-producing Aspergillus niger ATCC 1015 versus enzyme-producing CBS 513.88. Genome Res. 2011 Jun;21(6):885-97. doi: 10.1101/gr.112169.110. Epub 2011 May 4.
			Aspergillus novofumigatus
			Aspergillus ochraceoroseus
			Aspergillus oryzae
			Aspergillus steynii
			Aspergillus sydowii
			Aspergillus terreus
			Aspergillus tubingensis
			Aspergillus versicolor
			Aspergillus wentii
			Aspergillus zonatus
			Eurotium rubrum v1.0
			Penicillium bilaiae ATCC 20851 v1.0	Thanks to Dave Greenshields
			Penicillium brasilianum	CDHK01000012.1
			Penicillium brevicompactum AgRF18 v1.0
			Penicillium brevicompactum v2.0
			Penicillium canescens ATCC 10419 v1.0	Thanks to Dave Greenshields
			Penicillium chrysogenum
			Penicillium digitatum PHI26
			Penicillium expansum ATCC 24692 v1.0
			Penicillium fellutanum ATCC 48694 v1.0
			Penicillium fuscoglaucum	CBXP010000534.1
			Penicillium glabrum DAOM 239074 v1.0
			Penicillium janthinellum ATCC 10455 v1.0
			Penicillium lanosocoeruleum ATCC 48919 v1.0
			Penicillium oxalicum 114-2
			Penicillium oxalicum strain HP7-1	JRVD01000080.1
			Penicillium raistrickii ATCC 10490 v1.0
			Penicillium thymicola DAOMC 180753 v1.0
			Talaromyces aculeatus ATCC 10409 v1.0	Thanks to Dave Greenshields
			Talaromyces cellulolyticus	BBPS01000260.1
			Talaromyces islandicus	CVMT01000004.1
			Talaromyces marneffei	Nierman WC, Fedorova-Abrams ND, Andrianopoulos A. Genome Sequence of the AIDS-Associated Pathogen Penicillium marneffei (ATCC18224) and Its Near Taxonomic Relative Talaromyces stipitatus (ATCC10500). Genome Announc 2015 Feb 12;3(1). pii: e01559-14. doi: 10.1128/genomeA.01559-14.
			Talaromyces stipitatus	Nierman WC, Fedorova-Abrams ND, Andrianopoulos A. Genome Sequence of the AIDS-Associated Pathogen Penicillium marneffei (ATCC18224) and Its Near Taxonomic Relative Talaromyces stipitatus (ATCC10500). Genome Announc 2015 Feb 12;3(1). pii: e01559-14. doi: 10.1128/genomeA.01559-14.
			Talaromyces verruculosus	LHCL01000047.1
			Thermoascus aurantiacus
			Xeromyces bisporus	CCCX01001031.1
Pezizomycotina	Eurotiomycetes	Onygenales	Arthroderma benhamiae
			Ascosphaera apis (Beebase)
			Blastomyces (=Ajellomyces) dermatitidis SLH14081
			Coccidioides immitis RS
			Coccidioides posadasii Silveira
			Gymnascella aurantiaca v1.0
			Gymnascella citrina v1.1
			Histoplasma capsulatum NAm1
			Microsporum canis
			Microsporum gypseum
			Paracoccitioides brasiliensis Pb01
			Trichophyton equinum
			Trichophyton rubrum
			Trichophyton tonsurans
			Trichophyton verrucosum
			Uncinicarpus reesii
Pezizomycotina	Eurotiomycetes	Verrucariales	Endocarpon pusillum	JFDM01000417.1
Pezizomycotina	Eurotiomycetes	incertae sedis	Monascus purpureus v1.0
			Monascus ruber NRRL 1597 v1.0
Pezizomycotina	Lecanoromycetes		Cladonia grayi Cgr/DA2myc/ss v1.0
			Lasallia pustulata	JYIL01003475.1
			Usnea florida ATCC18376 v1.0
			Xanthoria parietina 46-1 v1.0
Pezizomycotina	Leotiomycetes	Erysiphales	Blumeria graminis f.sp. hordei DH14	Spanu PD, Abbott JC, Amselem J, Burgis TA, Soanes DM, Stuber K,et al. Genome expansion and gene loss in powdery mildew fungi reveal tradeoffs in extreme parasitism. Science. 2010 Dec 10;330(6010):1543-6. doi: 10.1126/science.1194573.
			Erysiphe pisi	Spanu PD, Abbott JC, Amselem J, Burgis TA, Soanes DM, Stuber K, et al. Genome expansion and gene loss in powdery mildew fungi reveal tradeoffs in extreme parasitism. Science. 2010 Dec 10;330(6010):1543-6. doi: 10.1126/science.1194573.
			Erysiphe necator	JNUU01003060.1
			Golovinomyces orontii
Pezizomycotina	Leotiomycetes	Helotiales	Acephala macrosclerotiorum EW76-UTF0540 v1.0	Thanks to Francis Martin and the Mycorrhizal Genomics Initiative consortium
			Ascocoryne sarcoides NRRL50072	Gianoulis TA, Griffin MA, Spakowicz DJ, Dunican BF, Alpha CJ, Sboner A, et al, Genomic analysis of the hydrocarbon-producing, cellulolytic, endophytic fungus Ascocoryne sarcoides. PLoS Genet. 2012;8(3):e1002558. doi: 10.1371/journal.pgen.1002558. Epub 2012 Mar 1.
			Botryotinia cinerea	Staats M, van Kan JA. Genome update of Botrytis cinerea strains B05.10 and T4. Eukaryot Cell. 2012 Nov;11(11):1413-4. doi: 10.1128/EC.00164-12.
			Botrytis paeoniae	LBGX01007016.1
			Botrytis tulipae Bt9901	FO085362
			Cadophora malorum	FKJQ01000085.1
			Chalara longipes BDJ v1.0	Thanks to Francis Martin and the Mycorrhizal Genomics Initiative consortium
			Glarea lozoyensis ATCC 20868
			Hymenoscyphus fructigenus	LKUV01000326.1
			Hymenoscyphus laetus	LLCA01000025.1
			Hymenoscyphus salicellus	LLCD01000569.1
			Hymenoscyphus scutula	LKTO01000828.1
			Marssonina brunnea f. sp. multigermtubi MB_m1	Zhu S, Cao YZ, Jiang C, Tan BY, Wang Z, Feng S, et al. Sequencing the genome of Marssonina brunnea reveals fungus-poplar co-evolution. BMC Genomics. 2012 Aug 9;13:382. doi: 10.1186/1471-2164-13-382.
			Meliniomyces bicolor E v2.0	Thanks to Francis Martin and the Mycorrhizal Genomics Initiative consortium
			Meliniomyces variabilis F v1.0	Thanks to Francis Martin and the Mycorrhizal Genomics Initiative consortium
			Phialocephala scopiformis 5WS22E1 v1.0	Walker AK, Frasz SL, Seifert KA, Miller JD, Mondo SJ, LaButti K, et al. Full Genome of Phialocephala scopiformis DAOMC 229536, a Fungal Endophyte of Spruce Producing the Potent Anti-Insectan Compound Rugulosin. Genome Announc. 2016 Feb 25;4(1). pii: e01768-15. doi: 10.1128/genomeA.01768-15.
			Rhizoscyphus ericae UAMH 7357 v1.0	Thanks to Francis Martin and the Mycorrhizal Genomics Initiative consortium
			Sclerotinia borealis	AYSA01000366.1
			Sclerotinia sclerotiorum	Amselem J, Cuomo CA, van Kan JA, Viaud M, Benito EP, Couloux A, et al. Genomic analysis of the necrotrophic fungal pathogens Sclerotinia sclerotiorum and Botrytis cinerea. PLoS Genet. 2011 Aug;7(8):e1002230. doi: 10.1371/journal.pgen.1002230. Epub 2011 Aug 18.
			Sclerotinia homoeocarpa	AKKO01018210.1
Pezizomycotina	Leotiomycetes	Leotiales	Bulgaria inquinans
Pezizomycotina	Leotiomycetes	Thelebolales	Thelebolus stercoreus
			Thelebolus microsporus ATCC 90970 v1.0
Pezizomycotina	Leotiomycetes	incertae sedis	Oidiodendron maius	Kohler A, Kuo A, Nagy LG, Morin E, Barry KW, Buscot F, et al. Convergent losses of decay mechanisms and rapid turnover of symbiosis genes in mycorrhizal mutualists. Nat Genet. 2015 Apr;47(4):410-5. doi: 10.1038/ng.3223. Epub 2015 Feb 23.
			Amorphotheca resinae v1.0
			Rhynchosporium secalis	FJVC01001912.1
Pezizomycotina	Orbiliomycetes		Arthrobotrys oligospora ATCC 24927
			Monacrosporium haptotylum CBS 200.50
Pezizomycotina	Pezizomycetes		Ascobolus immersus RN42 v1.0
			Ascodesmis nigricans CBS 389.68 v1.0
			Caloscypha fulgens ATCC 42695 v1.0
			Choiromyces venosus 120613-1 v1.0
			Gyromitra esculenta CBS101906 v1.0
			Kalaharituber pfeilii F3 v1.0
			Morchella conica CCBAS932 v1.0
			Morchella importuna SCYDJ1-A1 v1.0
			Plectania melastoma CBS 918.72 v1.0
			Pyronema confluens CBS100304
			Sarcoscypha coccinea ATCC 58028 v1.0
			Terfezia boudieri S1 v1.0
			Tuber borchii Tbo3840 v1.0
			Tuber melanosporum from Genoscope
			Wilcoxina mikolae CBS 423.85 v1.0
Pezizomycotina	Sordariomycetes	Calosphaeriales	Calosphaeria pulchella
			Phaeoacremonium aleophilum UCRPA7
Pezizomycotina	Sordariomycetes	Coniochaetales	Coniochaeta ligniaria CBS 111746
			Coniochaeta sp. PMI_546 v1.0
Pezizomycotina	Sordariomycetes	Diaporthales	Cryphonectria parasitica EP155 v2.0
			Chrysoporthe austroafricana	JYIP01002162.1
			Diaporthe ampelina	Morales-Cruz A, Amrine KC, Blanco-Ulate B, Lawrence DP, Travadon R, Rolshausen PE, et al, Distinctive expansion of gene families associated with plant cell wall degradation, secondary metabolism, and nutrient uptake in the genomes of grapevine trunk pathogens. BMC Genomics. 2015 Jun 19;16:469. doi: 10.1186/s12864-015-1624-z.
			Diaporthe aspalathi	LJJS01001706.1
			Diaporthe helianthi	MAVT01011259.1
			Diaporthe longicolla	JUJX01000300.1
			Lollipopaia minuta P26; CBS 116597 v1.0
			Ophiognomonia clavigignenti-juglandacearum	AEGN01027114.1
			Valsa mali	JUIY01000994.1
Pezizomycotina	Sordariomycetes	Glomerellales	Acremonium alcalophilumv2,0
			Acremonium strictum DS1bioAY4a v1.0
			Colletotrichum acutata (Colletotrichum fiorinae MH 18) v1.0	Thanks to Francis Martin and the Mycorrhizal Genomics Initiative consortium
			Colletotrichum caudatum CBS131602 v1.0
			Colletotrichum falcatum	Viswanathan,R., Prasanth,C.N., Malathi,P. and Sundar,A.R. Draft Genome Sequence of Colletotrichum falcatum - A Prelude on Screening of Red Rot Pathogen in Sugarcan. J Genomics 4, 1-3 (2016)
			Colletotrichum godetiae	LZRM01000000
			Colletotrichum falcatum	LPVI01002815.1
			Colletotrichum gloeosporioides	AMYD01000112.1
			Colletotrichum graminicola M1.001	O'Connell RJ, Thon MR, Hacquard S, Amyotte SG, Kleemann J, Torres MF, et al. Lifestyle transitions in plant pathogenic Colletotrichum fungi deciphered by genome and transcriptome analyses. Nat Genet. 2012 Sep;44(9):1060-5. doi: 10.1038/ng.2372. Epub 2012 Aug 12.
			Colletotrichum higginsianum	O'Connell RJ, Thon MR, Hacquard S, Amyotte SG, Kleemann J, Torres MF, et al. Lifestyle transitions in plant pathogenic Colletotrichum fungi deciphered by genome and transcriptome analyses. Nat Genet. 2012 Sep;44(9):1060-5. doi: 10.1038/ng.2372. Epub 2012 Aug 12.
			Colletotrichum incanum	LFIW01000052.1
			Colletotrichum lindemuthianum	MASP01000028.1
			Colletotrichum orchidophilum	MJBS01000002.1
			Colletotrichum salicis	JFFI01000000
			Colletotrichum simmondsii CBS122122	JFBX01000000
			Colletotrichum sublineola	Baroncelli,R., Sanz-Martin,J.M., Rech,G.E., Sukno,S.A. and Thon,M.R. Draft Genome Sequence of Colletotrichum sublineola, a Destructive Pathogen of Cultivated Sorghum. Genome Announc 2 (3), e00540-14 (2014). JMSE01000000
			Colletotrichum tofieldiae	LFHR01000503.1
			Glomerella cingulata	Thanks to Francis Martin and the Mycorrhizal Genomics Initiative consortium
			Plectosphaerella cucumerina DS2psM2a2 v1.0
			Sodiomyces alkalinus v1.0
			Verticillium albo-atrum (alfafae) VaMs.102	Klosterman SJ, Subbarao KV, Kang S, Veronese P, Gold SE, Thomma BP, et al. Comparative genomics yields insights into niche adaptation of plant vascular wilt pathogens. PLoS Pathog. 2011 Jul;7(7):e1002137. doi: 10.1371/journal.ppat.1002137. Epub 2011 Jul 28.
			Verticillium dahliae VdLs.17	Klosterman SJ, Subbarao KV, Kang S, Veronese P, Gold SE, Thomma BP, et al. Comparative genomics yields insights into niche adaptation of plant vascular wilt pathogens. PLoS Pathog. 2011 Jul;7(7):e1002137. doi: 10.1371/journal.ppat.1002137. Epub 2011 Jul 28.
			Verticillium longisporum	CVQI01022224.1
Pezizomycotina	Sordariomycetes	Hypocreales	Aciculosporiumt take	AFQZ01002400.1
			Beauveria bassiana ARSEF 2860	Xiao G, Ying SH, Zheng P, Wang ZL, Zhang S, Xie XQ, et al. Genomic perspectives on the evolution of fungal entomopathogenicity in Beauveria bassiana. Sci Rep. 2012;2:483. doi: 10.1038/srep00483. Epub 2012 Jul 2.
			Cerataphis brasiliensis yeast-like symbiont	AOFP01008387.1
			Claviceps fusiformis	AFRA01000981.1
			Claviceps paspali	AFRC01000028.1
			Claviceps purpurea	CAGA01000008.1
			Cordyceps militaris	Zheng P, Xia Y, Xiao G, Xiong C, Hu X, Zhang S, Zheng H, et al. Genome sequence of the insect pathogenic fungus Cordyceps militaris, a valued traditional Chinese medicine. Genome Biol. 2011 Nov 23;12(11):R116. doi: 10.1186/gb-2011-12-11-r116.
			Drechmeria coniospora	LAYC01000002.1
			Epichloe amarillans	AFRF01000421.1
			Epichloe baconii	JFGY01000254.1
			Epichloe brachyelytri	AFRB01000288.1
			Epichloe festucae	ADFL02000356.1
			Epichloe gansuensis	AFRE01000996.1
			Epichloe glyceriae	AFRG01000153.1
			Epichloe typhina	AMDI01000045.1
			Fusarium fujikuroi IMI 58289
			Fusarium graminearum
			Fusarium oxysporum
			Fusarium verticillioides =(Gibberella moniliformis)
			Hirsutella minnesotensis	JPUM01001039.1
			Metacordyceps chlamydosporia	AOSW01008553.1
			Metarhizium acridum CQMa 102
			Metarhizium anisopliae	ADNJ01000231.1
			Metarhizium guizhouense	AZNH01000164.1
			Metarhizium majus	AZNE01000261.1
			Metarhizium robertsii ARSEF 23	Gao Q, Jin K, Ying SH, Zhang Y, Xiao G, Shang Y, et al. Genome sequencing and comparative transcriptomics of the model entomopathogenic fungi Metarhizium anisopliae and M. acridum. PLoS Genet. 2011 Jan 6;7(1):e1001264. doi: 10.1371/journal.pgen.1001264.
			Myrothecium inundatum CBS 120646 v1.0
			Nectria haematococca (=fusarium solani)
			Neotyphodium gansuense	AFRE01000437.1
			Niesslia exilis CBS 358.70 v1.0
			Nilaparvata lugens yeast-like symbiont	JRMI01001324.1
			Ophiocordyceps sinensis	ANOV01020098.1
			Pochonia chlamydosporia	AOSW01008553.1
			Purpureocillium sp. UdeA0106 v1.0
			Sarocladium oryzae	LOPT01001073.1
			Stachybotrys chartarum	AQPQ01000637.1
			Stachybotrys chlorohalonata	APWP01003306.1
			Torrubiella hemipterigena	CDHN01000014.1
			Trichoderma asperellum CBS 433.97 v1.0
			Trichoderma atroviride v2.0
			Trichoderma citrinoviride v4,0
			Trichoderma harzianum CBS 226.95 v1.0
			Trichoderma longibrachiatum ATCC 18648 v3.0
			Trichoderma reesei v2.0
			Trichoderma virens Gv29-8 v2.0
			Ustilaginoidea virens	JHTR01000048.1
			Valetoniellopsis laxa CBS 191.97 v1.0
Pezizomycotina	Sordariomycetes	Magnaporthales	Falciphora oryzae	JNVV01000061.1
			Gaeumannomyces graminis	Okagaki LH, Nunes CC, Sailsbery J, Clay B, Brown D, John T, et al. Genome Sequences of Three Phytopathogenic Species of the Magnaporthaceae Family of Fungi. G3 (Bethesda). 2015 Sep 28;5(12):2539-45. doi: 10.1534/g3.115.020057.
			Magnaporthe oryzae=grisae v1,0	Dean RA, Talbot NJ, Ebbole DJ, Farman ML, Mitchell TK, Orbach MJ, et al. The genome sequence of the rice blast fungus Magnaporthe grisea. Nature. 2005 Apr 21;434(7036):980-6.
			Magnaporthiopsis poae ATCC 64411	Okagaki LH, Nunes CC, Sailsbery J, Clay B, Brown D, John T, et al. Genome Sequences of Three Phytopathogenic Species of the Magnaporthaceae Family of Fungi. G3 (Bethesda). 2015 Sep 28;5(12):2539-45. doi: 10.1534/g3.115.020057.
		Melanosporales	Melanospora tiffanyae F1KG0001 v1.0
		Microascales	Ceratocystis albifundus	JSSU01001278.1
			Ceratocystis eucalypticola	LJOA01000368.1
			Ceratocystis manginecans	JJRZ01000243.1
			Ceratocystis platani	LBBL01000205.1
			Microascus trigonosporus CBS 218.31 v1.0
Pezizomycotina	Sordariomycetes	Ophiostomatales	Grosmannia clavigera kw1407
			Ophiostoma novo-ulmi subsp	AMZD01000009.1
			Ophiostoma piceae UAMH 11346	Haridas S, Wang Y, Lim L, Massoumi Alamouti S, Jackman S, Docking R, et al. The genome and transcriptome of the pine saprophyte Ophiostoma piceae, and a comparison with the bark beetle-associated pine pathogen Grosmannia clavigera. BMC Genomics. 2013 Jun 2;14:373. doi: 10.1186/1471-2164-14-373.
Pezizomycotina	Sordariomycetes	Sordariales	Chaetomium globosum v1.0	Berka RM, Grigoriev IV, Otillar R, Salamov A, Grimwood J, Reid I, et al. Comparative genomic analysis of the thermophilic biomass-degrading fungi Myceliophthora thermophila and Thielavia terrestris. Nat Biotechnol. 2011 Oct 2;29(10):922-7. doi: 10.1038/nbt.1976.
			Myceliophthora heterothallica CBS 203.75 v1.0
			Myceliophthora thermophila (Sporotrichum thermophile) v2.0
			Neurospora crassa OR74A v2.0
			Neurospora discreta FGSC 8579 mat A
			Neurospora tetrasperma FGSC 2508 mat A v2.0
			Podospora anserina
			Podospora curvicolla TEP21a v1.0
			Sordaria macrospora
			Thielavia antarctica CBS 123565 v1.0
			Thielavia appendiculata CBS 731.68 v1.0
			Thielavia arenaria CBS 508.74 v1.0
			Thielavia hyrcaniae CBS 757.83 v1.0
			Thielavia terrestris v2.0
		Trichosphaeriales	Khuskia oryzae ATCC 28132 v1.0
	Sordariomycetes	Xylariales	Daldinia eschscholzii EC12 v1.0	Weihua Wu; Ryan W Davis; Mary Bao Tran-Gyamfi; Alan Kuo; Kurt LaButti; Sirma Mihaltcheva; et al. Characterization of Four Endophytic Fungi as Potential Consolidated Bioprocessing Hosts for Conversion of Lignocellulose into Advanced Biofuels, Applied Microbiology and Biotechnology, 2016,in press
			Eutypa lata UCREL1
			Hypoxylon sp. CI-4A v1.0	Weihua Wu; Ryan W Davis; Mary Bao Tran-Gyamfi; Alan Kuo; Kurt LaButti; Sirma Mihaltcheva; et al. Characterization of Four Endophytic Fungi as Potential Consolidated Bioprocessing Hosts for Conversion of Lignocellulose into Advanced Biofuels, Applied Microbiology and Biotechnology, 2016,in press
			Hypoxylon sp. CO27-5 v1.0	Weihua Wu; Ryan W Davis; Mary Bao Tran-Gyamfi; Alan Kuo; Kurt LaButti; Sirma Mihaltcheva; et al. Characterization of Four Endophytic Fungi as Potential Consolidated Bioprocessing Hosts for Conversion of Lignocellulose into Advanced Biofuels, Applied Microbiology and Biotechnology, 2016,in press
			Hypoxylon sp. EC38 v1.0	Weihua Wu; Ryan W Davis; Mary Bao Tran-Gyamfi; Alan Kuo; Kurt LaButti; Sirma Mihaltcheva; et al. Characterization of Four Endophytic Fungi as Potential Consolidated Bioprocessing Hosts for Conversion of Lignocellulose into Advanced Biofuels, Applied Microbiology and Biotechnology, 2016,in press
			Microdochium bolleyi J235TASD1 v1.0
			Pseudomassariella vexata CBS 129021 v1.0
Pezizomycotina	Sordariomycetes	incertae sedis	Apiospora montagnei NRRL 25634 v1.0
			Lindra thalassiae JK4322 v1.0
			Lindra thalassiae JK4322 v1.0
Pezizomycotina	Xylonomycetes		Symbiotaphrina kochii v1.0
			Trinosporium guianense CBS132537 v1.0
			Xylona heveae TC161 v1.0
Saccharomycotina			Ascoidea rubescens NRRL Y17699 v1.0
			Babjeviella inositovora NRRL Y-12698 v1.0
			Blastobotrys (Arxula) adeninivorans
			Candida albicans SC5314
			Candida arabinofermentans NRRL YB-2248 v1.0
			Candida tanzawaensis NRRL Y-17324 v1.0
			Candida tenuis NRRL Y-1498 v1.0
			Cephaloascus albidus ATCC 66658 v1.0
			Cephaloascus fragrans 12-1022 v1.0
			Clavispora lusitaniae ATCC 42720
			Cyberlindnera jadinii NRRL Y-1542 v1.0
			Debaryomyces hansenii
			Dekkera bruxellensis CBS 2499 v2.0
			Eremothecium gossypii ATCC 10895
			Geotrichum candidum	JMRO01000170.1
			Hanseniaspora valbyensis NRRL Y-1626 v1.1
			Hyphopichia burtonii NRRL Y-1933 v1.0
			Kazachstania africana CBS 2517
			Kluyveromyces lactis
			Kuraishia capsulata CBS 1993
			Lipomyces starkeyi NRRL Y-11557 v1.0
			Lodderomyces elongisporus NRRL YB-4239
			Metschnikowia bicuspidata NRRL YB-4993 v1.0
			Meyerozyma guilliermondii ATCC 6260
			Nadsonia fulvescens var. elongata DSM 6958 v1.0
			Ogataea parapolymorpha DL-1
			Ogataea polymorpha NCYC 495 leu1.1 v2.0
			Pachysolen tannophilus NRRL Y-2460 v1.2
			Pichia membranifaciens v2.0
			Pichia pastoris
			Pichia stipitis v2.0
			Saccharomyces cerevisiae M3707 Dikaryon
			Saccharomyces cerevisiae M3836 v1.0
			Saccharomyces cerevisiae M3837 v1.0
			Saccharomyces cerevisiae M3838 v1.0
			Saccharomyces cerevisiae M3839 v1.0
			Saccharomyces cerevisiae S288C
			Saccharomyces cerevisiae YB210 v1.0
			Spathaspora passalidarum NRRL Y-27907 v2.0
			Sporopachydermia lactativora Phaff 68-199 v1.0
			Sugiyamaella americana NRRL YB-2067 v1.0
			Sympodiomyces attinorum NRRL Y-27639 v1.0
			Tortispora caseinolytica Y-17796 v1.0
			Torulaspora delbrueckii CBS 1146
			Trichomonascus petasosporus NRRL YB-2093 v1.0
			Wickerhamiella domercqiae NRRL Y-6692 v1.0
			Wickerhamomyces anomalus NRRL Y-366-8 v1.0
			Yarrowia lipolytica (strain CLIB122)
			Zygoascus hellenicus Y-7136 v1.0
			Zygosaccharomyces rouxii CBS732
