# Supplementary material for: Filamentous ascomycete genomes provide insights into Copia retrotransposon diversity in fungi
Source: BMC Genomics. 2017 May 25;18:410. doi: 10.1186/s12864-017-3795-2 (PMC5445492; doi:10.1186/s12864-017-3795-2)
Supplement: Supplementary file 4 — Annotation of fungal GalEa retrotransposons. The copy number corresponds to the number of elements returned by LTRharvest. The two most frequent sequences of the CHS (Conserved Hairpin Site) CHSeq1 are given in green and blue, and their different observed derivatives are shown in light blue. Mismatches between the sequences CHSeq1 and CHSeq2 are indicated in red, including the strictly conserved A/A mismatch at the third position of CHSeq2 (in red bold). The Interval corresponds to the distance between the two reverse complementary CHS sequences. The GC content was estimated on all entire sequences of each family. (XLSX 20 kb) [file 12864_2017_3795_MOESM4_ESM.xlsx]

## Sheet: annotation galea
Class	Order	Species	Family	Number	Genomic proportion	CHSeq1	Interval	CHSeq2	Min-Max	maximal	maximal
			name	of copies	(%)		(bp)		GC content (%)	element size	LTR size
	Pleosporales	Pyrenophora tritici-repentis	Pytri1	30	0.576203	CTGATCAGT	-	-	52	6096	192
			Pytri2	19	0.406084	CTGATCAGT	-	-	52	6006	197
			Pytri3	10	0.172263	CTGATCAGT	13	ACAGATCGG	52	5918	203
			Pytri4	9	0.233295	CTGATCAGT	37	ACAGATCCT	52	5934	188
			Pytri5	8	0.18152	CTGATCAGT	12	ACAGATCGG	53	5706	206
	incertae sedis	Cenococcum geophilum	Cegeo1	559	4.86258	CTAATTAGT	-	-	28-37	6269	217
			Cegeo2	479	3.624	CT(A/G)ATTAGT		A(C/T)AGAT(T/C)AG	33-43	6570	272
			Cegeo3	68	0.677992	CTAATTAGT	6	ATAGATTAG	35-40	6363	174
			Cegeo4	23	0.208185	CTAATTAGT	8	A(C/T)AGATTAG	31-36	6011	248
			Cegeo5	22	0.303707	CTAATTAGT	8	A(C/T)AGATTAG	30-37	6139	291
			Cegeo6	18	0.106214	CTAATTAGT	21	ATAGA(A/G)(T/C)AG	28-34	6058	168
			Cegeo7	10	0.0458224	CTAAT(T/C)AGT	8	ATAGATTAG	39-42	6315	279
			Cegeo8	10	0.0971187	CT(A/G)GGAGT	-	-	32-36	5875	176
			Cegeo9	15	0.054329	CTAATTAGT	8	ACAGATTAG	33-39	6211	271
			Cegeo10	8	0.0632996	CT(A/G)ATTAGT	6	A(C/T)AGATTAG	32-39	6166	171
			Cegeo11	17	0.127241	CTAATTAGT	8	A(C/T)AGATTAG	30-36	6011	247
			Cegeo12	6	0.09162	CT(A/G)ATTAGT	6	ATAGATTAG	31-39	6255	172
			Cegeo13	4	0.0765734	CTAATTAGT	8	ATAGATTAG	31-34	5862	287
			Cegeo14	3	0.0356167	CTAATTAGT	18	ATAGAA(T/C)AG	31-34	6196	138
Eurotiomycetes	Eurotiales	Neosartorya fischeri	Neofi1	1	0.03	CTGATCAGT	14	ACAGAACAG	47	6129	285
	Eurotiales	Talaromyces aculeatus	Talac1	3	0.0780655	CTGATCAGT	6	GCAGATCAG	36-48	6002	311
			Talac2	2	0.099568	CTGATCAGT	4	GCAGATCAG	42-49	5945	268
			Talac3	2	0.0395519	CTGATCAGT	2	ACAGATCAG	43-44	5708	257
			Talac4	2	0.0411833	CTGATCAGT	7	ACAGATCAG	37-46	6006	268
	Eurotiales	Talaromyces marneffei	Talma1	12	0.322533	CTGATCAGT	4	GCAGATCAG	49-50	5943	268
			Talma2	6	0.078282	CTGATCAGT	7	ACAGATCAG	50	5981	271
	Eurotiales	Talaromyces stipitatus	Tasti1	8	0.332054	CTGATCAGT	7	ACAGATCAG	43-47	6031	234
			Tasti2	7	0.162203	CTGATCAGT	18	ACAGATTGG	42-48	5890	197
			Tasti3	6	0.120691	CTGATCAGT	7	ACAGATCAA	41-49	5931	267
			Tasti4	5	0.223576	CTGATCAGT	18	ACAGATTGG	44-49	6485	218
			Tasti5	5	0.192658	CTGATCAGT	18	ACAGATTGG	46-48	6285	218
			Tasti6	5	0.182769	CTGATCAGT	4	GCAGATCAG	44-46	5954	232
			Tasti7	2	0.0583571	CTGATCAGT	10	ACAGATTAG	45	6307	228
Leotiomycetes	Erysiphales	Erysiphe pisi	Erypi1	2	0.0585941	CTGATCAGT	8	TCAGATCAG	36-38	5547	238
			Erypi2	2	0.0485713	CTGATCAGT	11	TCAGATCAA	36	5647	213
	Helotiales	Botryotinia cinerea	Bofu1	3	0.1	CTGATCAGT	5	ACAGATCAG	46	6384	163
	Helotiales	Chalara longipes	Chalo1	4	0.13	CTAATTAGT	8	ATAGATTAG	21-30	6036	216
	incertae sedis	Oidiodendron maius	Oima1	8	0.175047	CTGATCAGT	6	ACAGATCAG	35	5428	178
			Oima2	3	0.075789	CTGATCAGT	6	TCAGATCAG	33-44	6075	203
Sordariomycetes	Glomerellales	Colletotrichum graminicola	Cogra1	10	1.19309	CTAATTAGT	34	ATAGATTAG	22-26	6488	247
			Cogra2	4	0.735341	CTAATTAGT	25	ATAGATTAG	23-29	7018	215
			Cogra3	4	0.488807	CTAATTAGT	28	ATAGATTAG	20-24	6157	221
	Hypocreales	Cordyceps militaris	Cormi1	13	1.51	CTAATTAGT	-	-	22-24	6918	545
	Sordariales	Chaetomium globosum	Chaglo1	5	0.13	CTGATCAGT	41	ACAGATCAG	54-55	6115	254
