# Supplementary material for: Filamentous ascomycete genomes provide insights into Copia retrotransposon diversity in fungi
Source: BMC Genomics. 2017 May 25;18:410. doi: 10.1186/s12864-017-3795-2 (PMC5445492; doi:10.1186/s12864-017-3795-2)
Supplement: Supplementary file 5 — Comparison between structural features of 7 fungal and 6 metazoan GalEa retrotransposons. Features from metazoan elements were described in Terrat et al. (2008) and Piednoël et al. (2013). (XLSX 28 kb) [file 12864_2017_3795_MOESM5_ESM.xlsx]

## Sheet: supdata4
Element	Host	LTR			putative	GagPol	conserved motifs
		start	end		PolyPurine Tract	fusion		pol
	Metazoan			Primer Binding Site			gag	protease	integrase	Reverse Transcriptase			RnaseH
Corex1	Rimicaris Exoculata	TGTtag	tatCA	TGGTAGCAGAGC	AAAGAAAGAGGACGAG	No	C(2)C(4)H	DTGC	D(53)D(35)E	KVHLVA	DVKAAY	YVDD	TRPDI	SDAS	ADCLTK
Corex2	Rimicaris Exoculata	TGTtag	tatCA	TGGTAGCAGAGC	AAGAGAAAAAGGAGGGGGAGA		C(2)C(4)H(4)C	DTGC	D(53)D(35)E	KARLVA	DVKAAY	YMDD	TRPDV	SDAS	ANALTK
Galea1	Eumunida annulosa	TGTgtg	tatCA	TGGTAGCAGAGC	GAAGAAATGGA	Yes	C(2)C(4)H(4)C	DSGC	D(49)D(35)E	KARLVA	DVKAAY	YVDD	TRPDI	SDAS	ADCLTK
Cico1	Ciona intestinalis	TGTtaa	caaCA	TGGTAGCAGAGC	AAAAGAACAGAA	Yes	C(2)C(4)H(4)C	DTAC	D(54)D(35)E	KARLVA	DVKTAF	YVDD	TRPDI	ADAA	AVKSTK
Zeco1	Danio rerio	TGTtaa	ttaCA	TGGTAGCAGAGC	AGGGAGA		C(2)C(4)H(4)C	DTAC	D(54)D(35)E	KARLVA	DIKSAF	HVDD	TRPDI	SDAS	ADCLTK
Olco1	Oryzias latipes	TGTtaa	ttaCA	TGGTAGCAGAGC	AAAAAAAAAAAAAA	Yes	C(2)C(4)H(4)C	DTAC	nd	KARLVA	DIKAAF	HVDD	SRPDV	SDAS	ADCLTK
	Fungi			Conserved Hairpin Site
Tasti4	Talaromyces stipitatus	TGTtgg	ccaCA	CTGATCAGT	AAAAGAGA	Yes	C(2)C(4)C(4)H	DTGA	D(54)D(35)E	KSRLVI	DITQAY	QTDD	CQPEA	TDGS	ADAFTK
Chaglo1	Chaetomium globosum	TGTcgg	ctaCA	CTGATCAGT	AAAAGAAGAGAC	Yes	C(2)C(4)C(4)H	DSGA	D(54)D(35)E	KSRLVV	DITQAY	QTDD	CQPEA	VDGS	ADSFTK
Bofu1	Botryotinia cinerea	TGTcgg	caaCA	CTGATCAGT	AGGAAGGAAGG	Yes	C(2)C(4)C(4)H	DTAA	D(55)D(35)E	KSRLVI	DITQAY	QTDD	CQPEA	TDAS	ADAMTK
Oima1	Oidiodendron maius	TGTata	aaaCA	CTGATCAGT	GAGAGAAGGGAGA		C(2)C(4)C(4)H	DTGA	D(54)D(35)E	KSRLVV	DITQAY	QTDD	SQPEA	TDAS	ADAMTK
Erypi	Erysiphe pisi	TGTatg	caaCA	CTGATCAGT	AAAAAAAAAAAAAAAA	Yes	C(2)C(4)C(4)H	DTGA	D(55)D(35)E	KSRLVI	DISQAY	QTDD	CQPEA	VDAS	GDAMTK
Blugra1	Blumeria graminis	TGTggg	caaCA	CTGATCAGT	AAAGAAAAGA		C(2)C(4)C(4)H	DTGA	D(54)D(35)E	KSRLVI	DITQAY	QTDD	CQPEA	TDGS	ADALTK

## Sheet: Feuil2
	ltr											Gag	Pol
						ctgatcagt							PR	INT	RTRH
						PBS	PPT							DDE
auh	1-134	5544-5676		134	TG-CA	ok		5676	1 orf	371-5464		371	DTGA 2297-2308	(2684)H4H30C2C (2803)	KSRLVVQG ( KARLVARG) 4118-4141
scaffold 15					tgttg	269						C2C4C4H		(2882)D55D35E	DISQAY ( DVKAAY) 4259-4276
152119-157936					gaaca							1824 CYICNKEDCWSTKH		DVMY	QTDD 4505-4516
															SQPEA ( TRPDI) 4775-4789
															TDSS 4937-4948
															ADAMTK 5348-5365
Tst	1-220	6269-6488	1	219	TG-CA	ok		6488	4 orfs + 1 orf	607-2382		2062-2382	DTGA 2743-2754	(3133)H4H30C2C (3249)	KSRLVIQG ( KARLVARG) 4633-4656
_sc_1105507295549_193648_200133 RC					tgttg	220				2545-6021		C2C4C4H		(3328)D54D35E	DITQAY ( DVKAAY) 4780-4797
					ccaca							2317 CFICYQENCCSWKH		DVMY	QTDD 5047-5058
															CQPEA ( TRPDI) 5317-5331
															TDGS 5491-5502
															ADAFTK 5914-5931
Ep_newbornes	149-343	5756-5935			TG-CA	ok		5785	2 orfs	417-2798		417	DTGA 2217-2228	H4H28C2C ( 2723)	KSRLVIAA 3980-4003
Ep_gi323830023__E_pisi_c336_3150_8871	194	179			tgtat					2885-5389		C2C4C4H		CRQC 2723	DISQAY 4178-4195
				340-345	caaca							1728 CYICNKPGCWSTSH		(2712)D54D35E (3078)	QTDD 4439-4450
														DILN	CQPEA 4700-4714
															VDAS 4868-4879
															GDAMTK 5291-5308
>Bgr_a	1-203	5438-5640	1	203	TG-CA	ok		5640	2 orfs	484-1515		1596	DTGA 2262-2273	H4H29C2C (2723)	KSRLVIQG 3987-4010
HF 943534					tgtgg					1596-5363		C2C4C4H		CHQC 2768	DITQAY 4134-4151
628614-634253					caaca							1908 CFICGKEGCWSTKH		(2847)D55D35E (3122)	QTDD 4401-4412
CoTasti3a_sc_1105507295517_362599_368879	218	6280
CoTasti3b_sc_1105507295487_93890_100172	218	6282
CoTasti3c_sc_1105507295487_162315_168593	218	6278
CoChaglo1b okSupercontig_1.1 of Chaetomium globosum	254	4113
CoChaglo1c Supercontig_1.2 of Chaetomium globosum		6098
CoChaglo1d Supercontig_1.7 of Chaetomium globosum		6115
CoChaglo1e okSupercontig_1.1 of Chaetomium globosum		6137
CoBofu2a Supercontig_1.92 of Botrytis cinerea (B05.10)	163	6384
CoBofu2b Supercontig_1.78 of Botrytis cinerea (B05.10)		6385
CoOima1a RC-scaffold_6	178	5364
CoOima1b scaffold_13		5408
COOima1c RC-scaffold_24		5408
CoAuhe1	213	5757
															CQPEA 4677-4691
CoErypi2 newbornes	195	5786													TDGS 4845-4856
															ADALTK 5265-5282
>Bgr_b												CFVCKKAGCWSTNH	AF-C	D55D35E	KSRLVIQA
													H4H27C2C		DITQAY
													CEQC		QTDD
															CQPEA
															VDGS
															ADSMTK
>Bgr_c												CYCCKKVGCRSWNH	DTGA	D55D35E	KSQMVVQG
													H4H28C2C		DINQAY
													CELC		QTDN
															CQPEA
															TDSL
															-
>Bgr_d												CIVCKKTNCWSSEH	DTGA	D58D35E	KSRLVVQA
													H4H28C2C		DIQQAY
													CNDC		QVDD
															CQPLV
															VDGS
															ADSMTK
Pt_1_9_532949_539045												CFVCRKEGCWSTNH	DTGA	D55D35E	KSRLVIQG
													H4H29C2C		DITQAY
													CHHC		QTDD
															CQPEA
															VDGS
															ADAFTK
Pt_1_9_1403633_1409547												CYVCSKPGCWSTRH	DTGA	D55D35E	KSRLVVQG
													H4H29C2C		DITQAY
													CHQC		QTDD
															CQPEA
															VDAS
															ADAMTK

## Sheet: Feuil1
séquences	LTR 1	LTR 2	%ID	taille		PBS	TSD	taille element			ORFs
											Gag	Pol
												PR	INT	RTRH
Tst_sc_1105507295549_193648_200133 RC	1-219	6268-6486	1	219	TG-AC			6486	2 petites orfs et 1 grande orf
Ep	1-112	5609-5720	0.84	112	GT-AT			5722	2 orfs
auh	6~274	5549~5818	~87%	268	TG-AC			5818	1 orf	371-5464
>Bgr_HF_943534_628614_634253	>Bgr_a
>Bgr_HF_943541_769408_775061	>Bgr_b
>Bgr_HF_943548_3763495_3768937	>Bgr_c
>Bgr_HF_943563_536750_542621	>Bgr_d
